# Supplementary material for: Lactobacillus GG and other probiotics in pediatric food allergy treatment: a network meta-analysis
Source: Front Nutr. 2025 Jun 3;12:1565436. doi: 10.3389/fnut.2025.1565436 (PMC12172551; doi:10.3389/fnut.2025.1565436)
Supplement: Supplementary file 1 [file Data_Sheet_1.csv]

No.	Query	Results	Date
#13	#5 AND #6 AND #9 AND #12	657	5-Mar-24
#12	#10 OR #11	2153612	5-Mar-24
#11	random*:ab,ti	2033893	5-Mar-24
#10	'randomized controlled trial'/exp	812146	5-Mar-24
#9	#7 OR #8	8393561	5-Mar-24
#8	child*:ab,ti OR adolescen*:ab,ti OR adolescent:ab,ti OR youth*:ab,ti OR infant*:ab,ti OR 'full term infant':ab,ti OR neonatus:ab,ti OR 'newly born':ab,ti OR newborn*:ab,ti OR neonate*:ab,ti OR 'preterm birth*':ab,ti OR prematur*:ab,ti OR 'preterm bab*':ab,ti OR 'preterm child':ab,ti OR 'preterm infant*':ab,ti OR 'preterm neonate*':ab,ti OR 'preterm newborn*':ab,ti OR prematurity:ab,ti	3295016	5-Mar-24
#7	'child'/exp OR 'medicine'/exp OR 'infant'/exp OR 'newborn'/exp OR 'prematurity'/exp	7378768	5-Mar-24
#6	#3 OR #4	424421	5-Mar-24
#5	#1 OR #2	632865	5-Mar-24
#4	'allergic adverse events to food':ab,ti OR 'food allerg*':ab,ti OR 'food hypersensit*':ab,ti OR 'food protein allergy':ab,ti OR 'food-induced hypersensit*':ab,ti OR 'food-related allerg*':ab,ti OR 'food-related hypersensit*':ab,ti OR allergi*:ab,ti OR allergy*:ab,ti	290487	5-Mar-24
#3	'food allergy'/exp OR 'allergy'/exp	308620	5-Mar-24
#2	probiotic*:ab,ti OR betabacterium:ab,ti OR lactoba*:ab,ti OR bifidobacterium:ab,ti OR 'gram positive bacillus':ab,ti OR 'gram positive bacte*':ab,ti OR 'gram positive coccus':ab,ti OR 'gram positive micro*':ab,ti OR 'gram positive organism':ab,ti	128834	5-Mar-24
#1	'probiotic agent'/exp OR 'probiotic agent' OR 'lactobacillus'/exp OR 'lactobacillus' OR 'bifidobacterium'/exp OR 'bifidobacterium' OR 'gram positive bacterium'/exp OR 'gram positive bacterium'	618027	5-Mar-24
