# Supplementary material for: Lactobacillus GG and other probiotics in pediatric food allergy treatment: a network meta-analysis
Source: Front Nutr. 2025 Jun 3;12:1565436. doi: 10.3389/fnut.2025.1565436 (PMC12172551; doi:10.3389/fnut.2025.1565436)
Supplement: Supplementary file 2 [file Data_Sheet_2.csv]

Search number	Query	Sort By	Filters	Search Details	Results	Time
3	(((((((((((Probiotics[MeSH Terms]) OR (Lactobacillus[MeSH Terms])) OR (Bifidobacterium[MeSH Terms])) OR (Gram-Positive Bacteria[MeSH Terms])) OR (Probiotic[Title/Abstract])) OR (Lactobacillus[Title/Abstract])) OR (Actinomyceta*[Title/Abstract])) OR (Gram Positive Bacteria[Title/Abstract])) AND ((((((Food Hypersensitivity[MeSH Terms]) OR (Hypersensitivity[MeSH Terms])) OR (Food Hypersensitivities[…			("probiotics"[MeSH Terms] OR "Lactobacillus"[MeSH Terms] OR "bifidobacterium"[MeSH Terms] OR "gram positive bacteria"[MeSH Terms] OR "Probiotic"[Title/Abstract] OR "Lactobacillus"[Title/Abstract] OR "actinomyceta*"[Title/Abstract] OR "gram positive bacteria"[Title/Abstract]) AND ("food hypersensitivity"[MeSH Terms] OR "hypersensitivity"[MeSH Terms] OR "food hypersensitivities"[Title/Abstract] OR …	465	1:55:09
2	(Randomized controlled trial[Publication Type]) OR (random*[Title/Abstract])			"randomized controlled trial"[Publication Type] OR "random*"[Title/Abstract]	1,629,235	1:54:50
1	((((((((((Probiotics[MeSH Terms]) OR (Lactobacillus[MeSH Terms])) OR (Bifidobacterium[MeSH Terms])) OR (Gram-Positive Bacteria[MeSH Terms])) OR (Probiotic[Title/Abstract])) OR (Lactobacillus[Title/Abstract])) OR (Actinomyceta*[Title/Abstract])) OR (Gram Positive Bacteria[Title/Abstract])) AND ((((((Food Hypersensitivity[MeSH Terms]) OR (Hypersensitivity[MeSH Terms])) OR (Food Hypersensitivities[T…			("probiotics"[MeSH Terms] OR "Lactobacillus"[MeSH Terms] OR "bifidobacterium"[MeSH Terms] OR "gram positive bacteria"[MeSH Terms] OR "Probiotic"[Title/Abstract] OR "Lactobacillus"[Title/Abstract] OR "actinomyceta*"[Title/Abstract] OR "gram positive bacteria"[Title/Abstract]) AND ("food hypersensitivity"[MeSH Terms] OR "hypersensitivity"[MeSH Terms] OR "food hypersensitivities"[Title/Abstract] OR …	2,510	1:54:10
