# Supplementary material for: Lactobacillus GG and other probiotics in pediatric food allergy treatment: a network meta-analysis
Source: Front Nutr. 2025 Jun 3;12:1565436. doi: 10.3389/fnut.2025.1565436 (PMC12172551; doi:10.3389/fnut.2025.1565436)
Supplement: Supplementary file 3 [file Table_1.xlsx]

## Sheet: data
Entitlements	#	Search Query	Database	Results	Date Run
- WOS.IC: 1993 to 2024 - WOS.CCR: 1985 to 2024 - WOS.SCI: 1975 to 2024 - WOS.AHCI: 1975 to 2024 - WOS.BHCI: 2005 to 2024 - WOS.BSCI: 2005 to 2024 - WOS.ESCI: 2019 to 2024 - WOS.ISTP: 1990 to 2024 - WOS.SSCI: 1965 to 2024 - WOS.ISSHP: 1990 to 2024	1	Probiotic* (Topic) OR Lactobacillus (Topic) OR Betabacterium (Topic) OR Bifidobacterium (Topic) OR Actinomyceta* (Topic) OR gram positive bacte* (Topic) OR Gram positive bacillus (Topic) OR gram positive coccus (Topic) OR gram positive micro* (Topic) OR gram positive organism (Topic)	Web of Science Core Collection	204439	Wed Mar 06 2024 17:56:57 GMT+0800 (中国标准时间)
- WOS.IC: 1993 to 2024 - WOS.CCR: 1985 to 2024 - WOS.SCI: 1975 to 2024 - WOS.AHCI: 1975 to 2024 - WOS.BHCI: 2005 to 2024 - WOS.BSCI: 2005 to 2024 - WOS.ESCI: 2019 to 2024 - WOS.ISTP: 1990 to 2024 - WOS.SSCI: 1965 to 2024 - WOS.ISSHP: 1990 to 2024	2	food allerg* (Topic) OR allergic adverse events to food (Topic) OR food hypersensit* (Topic) OR food protein allergy (Topic) OR food-induced hypersensit* (Topic) OR food-related allerg* (Topic) OR food-related hypersensit* (Topic) OR allerg* (Topic)	Web of Science Core Collection	257947	Wed Mar 06 2024 17:58:39 GMT+0800 (中国标准时间)
- WOS.IC: 1993 to 2024 - WOS.CCR: 1985 to 2024 - WOS.SCI: 1975 to 2024 - WOS.AHCI: 1975 to 2024 - WOS.BHCI: 2005 to 2024 - WOS.BSCI: 2005 to 2024 - WOS.ESCI: 2019 to 2024 - WOS.ISTP: 1990 to 2024 - WOS.SSCI: 1965 to 2024 - WOS.ISSHP: 1990 to 2024	3	Child* (Topic) OR Adolescen* (Topic) OR Teen* (Topic) OR Youth* (Topic) OR Infant* (Topic) OR Newborn* (Topic) OR Neonat* (Topic) OR full term infant (Topic) OR newly born (Topic) OR Preterm* (Topic) OR prematur* (Topic)	Web of Science Core Collection	3407507	Wed Mar 06 2024 18:00:38 GMT+0800 (中国标准时间)
- WOS.IC: 1993 to 2024 - WOS.CCR: 1985 to 2024 - WOS.SCI: 1975 to 2024 - WOS.AHCI: 1975 to 2024 - WOS.BHCI: 2005 to 2024 - WOS.BSCI: 2005 to 2024 - WOS.ESCI: 2019 to 2024 - WOS.ISTP: 1990 to 2024 - WOS.SSCI: 1965 to 2024 - WOS.ISSHP: 1990 to 2024	4	random* (Topic)	Web of Science Core Collection	2424315	Wed Mar 06 2024 18:00:54 GMT+0800 (中国标准时间)
- WOS.IC: 1993 to 2024 - WOS.CCR: 1985 to 2024 - WOS.SCI: 1975 to 2024 - WOS.AHCI: 1975 to 2024 - WOS.BHCI: 2005 to 2024 - WOS.BSCI: 2005 to 2024 - WOS.ESCI: 2019 to 2024 - WOS.ISTP: 1990 to 2024 - WOS.SSCI: 1965 to 2024 - WOS.ISSHP: 1990 to 2024	5	#4 AND #3 AND #2 AND #1	Web of Science Core Collection	418	Wed Mar 06 2024 18:01:18 GMT+0800 (中国标准时间)
